# Supplementary material for: Impact of Exercise Regimens on Childhood Obesity Through Gut Microbiota Regulation: A Systematic Review
Source: Int J Endocrinol. 2026 Jul 13;2026:9999960. doi: 10.1155/ije/9999960 (PMC13359112; doi:10.1155/ije/9999960)
Supplement: Supplementary file 1 — Supporting Information 1 Summary of included studies. A structured table detailing the characteristics, methodological quality assessment, and main outcomes for all six studies included in the review. Available in the supporting file Supporting_Information_1‐Formatted_Data.xlsx. [file IJE-2026-9999960-s002.xlsx]

## Sheet: Sheet1
No	Article Title	First Author	Publication Year	Country	Methodological Quality	Study Design	Age Range	Sample Size	Intervention	Exercise Method	Main Outcomes (BMI and possible mechanisms involving the gut microbiota)
1	An adaptive AI-based virtual reality sports system for adolescents with excess body weight: a randomized controlled trial	Wang et al.	2025	China	Low risk of bias (Cochrane RoB 2.0)	RCT	11-17 years	227 adolescents with excess body weight (REVERIE group n=91, Physical sports group n=89, Control n=47)	8-week REVERIE (AI-based virtual reality sports) intervention, 45 min/session, 3 sessions/week	VR-based table tennis or soccer (REVERIE system), compared to real-world physical table tennis/soccer and regular PE control	BMI/Fat Mass: REVERIE sports significantly reduced fat mass (mean -4.28 kg, 95% CI -6.35 to -2.22 vs control) and body weight, with no significant difference compared to physical sports. Gut Microbiota & Mechanisms: REVERIE uniquely altered gut microbiota composition. Compared to physical sports, REVERIE induced significant changes in 23 microbial species (12.3% of prevalent species). Specificall…
2	The effects of the Lactobacillus casei strain on obesity in children: a pilot study	Nagata et al.	2017	Japan	Serious risk of bias (ROBINS-I, due to non-randomized design, lack of blinding, small sample size, and no concurrent control group)	Clinical Trial (open-label, prospective, self-controlled before-after study)	Mean 10 years 9 months (approx. 7–13 years)	12 obese children	6 months of diet + exercise therapy alone, followed by 6 months of diet + exercise + daily LcS (Lactobacillus casei strain Shirota)-fermented milk	Exercise therapy prescribed to consume approximately 10% of total daily caloric intake, at least every other day (types of exercise not specified; combined with dietary energy restriction: age×100 + 1000 kcal)	BMI/Weight: During the first 6 months of diet+exercise alone, no significant weight reduction was observed. After 6 months of additional LcS probiotic intake, body weight significantly decreased by -2.9±4.6% (P<0.05) compared to baseline. BMI Z-score at baseline was 2.7±1.7. Gut Microbiota & Mechanisms: At baseline, obese children had significantly lower fecal Bifidobacterium counts (7.9±1.5 vs 9…
3	Exercise training modulates the gut microbiota profile and impairs inflammatory signaling pathways in obese children	Quiroga et al.	2020	Spain	Some concerns (Cochrane RoB 2.0: randomization performed but allocation concealment and blinding of outcome assessment not clearly described; no strict dietary control)	Randomized Controlled Trial	7–12 years	39 obese children (Training group n=25, Control obese group n=14; final completers: Training n=20, Control n=9)	12-week combined strength and endurance training program (2 sessions/week, 45 min/session)	Combined training: strength exercises (leg press, knee extension, pectoral press, pectoral contractor) at 30–70% 1RM, 3 sets of 12–8 reps; endurance (elliptical) at 50 rpm; plus cycle ergometer warm-up with sprints	BMI/Anthropometry: No significant changes in body weight or BMI after 12-week exercise intervention (children in growth phase). However, exercise significantly improved dynamic strength in upper (RM +61.4%, P<0.01) and lower extremities (RM +31.6%, P<0.05). Gut Microbiota: Obese children exhibited a deleterious microbiota profile (higher Proteobacteria, lower Actinobacteria) compared to healthy c…
4	Gut microbiota composition after a dietary and physical activity intervention: a pilot study in Mexican children with obesity	Morán-Ramos et al.	2022	Mexico	Serious risk of bias (ROBINS-I: non-randomized, quasi-experimental design without concurrent control group, very small sample size n=6, high risk of confounding and selection bias)	Clinical Trial (quasi-experimental, longitudinal pre-post pilot study)	11–14 years (all male)	6 children with obesity	6-week multidimensional intervention: hypoenergetic individualized diet (60% carbohydrate, 20-25% fat, 15-20% protein) + nutritional education + physical activity recommendations (at least 150 min/week of moderate-to-vigorous physical activity)	Physical activation recommendations to achieve ≥150 minutes/week of moderate-to-intense physical activity (specific exercise types not prescribed; combined with dietary intervention)	BMI/Anthropometry: No significant changes in BMI Z-score (1.87 pre vs 1.87 post), body fat percentage (32.95% vs 30.0%, P>0.05), or body weight. However, waist circumference significantly decreased from 98.05 cm to 94.95 cm (P=0.031). Gut Microbiota: No significant changes in overall gut microbiota composition (α-diversity: observed OTUs, Chao1, Shannon index; β-diversity: unweighted and weighted…
5	Six-Week Exercise Training With Dietary Restriction Improves Central Hemodynamics Associated With Altered Gut Microbiota in Adolescents With Obesity	Huang et al.	2020	China	Serious risk of bias (ROBINS-I: non-randomized, pre-post design without a concurrent control group; all participants received the same intervention)	Clinical Trial (single-arm, pre-post intervention study)	9–16 years (mean 12.88 ± 0.41 years)	24 adolescents with obesity (15 males, 9 females)	6-week program: endurance and strength exercise (5 hours/day, 6 days/week) + dietary restriction (calorie-restricted, nutritionally complete diet: 60% carbohydrate, 20% protein, 20% fat)	Combined endurance training (bicycling, walking, running, dancing, ball games; moderate-to-high intensity at 70–90% HRmax) and strength training (40–50% of maximal strength, 2-3 sets of 12-15 reps). Total 5 hours daily, 6 days/week.	BMI/Anthropometry: Significant reductions in body weight (−10.5%, P<0.001), BMI (from 31.02 to 27.78 kg/m², P<0.001), body fat (−23.4%, P<0.001), and waist-to-hip ratio (P<0.001). Fasting glucose, triglycerides, and LDL-C also decreased significantly. Gut Microbiota: 16S rRNA sequencing revealed that the Firmicutes/Bacteroidetes (F/B) ratio was significantly decreased after intervention (from 1.1…
6	Lifestyle modifications result in alterations in the gut microbiota in obese children	Cho	2021	Korea	Serious risk of bias (ROBINS-I: non-randomized pre-post design without concurrent control group; allocation to fat loss/fat gain groups based on post-intervention body fat change, not randomization)	Clinical Trial (prospective, longitudinal pre-post intervention study)	7–18 years (mean 10.0–10.3 years)	36 obese children (fat loss group n=17, fat gain group n=19)	2-month (8 weeks) lifestyle modification program: individualized counseling for nutritional education and physical activity, delivered 3 times over 8 weeks, with monitoring every 2 weeks	Individualized physical activity counseling: recommendations included daily stretching at home, cycling after school or on weekends, using stairs instead of elevators if safe, walking to school/academy, and finding ways to exercise without disrupting daily life. No structured or prescribed exercise regimen (frequency/duration not strictly defined).	BMI/Anthropometry: In the fat loss group (n=17, those who decreased total body fat %), BMI z-score significantly decreased (from 2.54 to 2.36, P<0.01), along with significant reductions in waist circumference, waist-to-height ratio, total body fat mass, visceral fat area, and ALT levels. Gut Microbiota: 16S rRNA sequencing revealed significant alterations in gut microbiota composition associated …
